# Supplementary material for: Drosophila SUMM4 complex couples insulator function and DNA replication control
Source: eLife. 2022 Dec 2;11:e81828. doi: 10.7554/eLife.81828 (PMC9917439; doi:10.7554/eLife.81828)
Supplement: Figure 1—source data 2. — Lane 1, protein size marker; lane 2, FLAG-SUUR, 72 hr infection of Sf9 cells; lane 3, FLAG-SUUR, 60 hr infection of Sf9 cells; lane 4, XNP-FLAG (Emelyanov et al., 2010), 72 hr infection of Sf9 cells; lane 5, XNP-FLAG, 60 hr infection of Sf9 cells; lane 6, EGG-FLAG, 72 hr infection of Sf9 cells; lane 7, EGG-FLAG, 60 hr infection of Sf9 cells. Prep amounts equivalent to ~20 ml Sf9 culture were loaded in each lane. Cropped images encompassing lanes 1–2 and 6 (open boxes, dashed red line) were used for Figure 1C. [file elife-81828-fig1-data2.zip]

Archive with 8 entries (7 files):
- Figure 1-source data 2/
- __MACOSX/._Figure 1-source data 2
- Figure 1-source data 2/.DS_Store
- __MACOSX/Figure 1-source data 2/._.DS_Store
- Figure 1-source data 2/8_14_20.jpg
- __MACOSX/Figure 1-source data 2/._8_14_20.jpg
- Figure 1-source data 2/Figure 1-source data 2.ai
- __MACOSX/Figure 1-source data 2/._Figure 1-source data 2.ai
