# Supplementary material for: Drosophila SUMM4 complex couples insulator function and DNA replication control
Source: eLife. 2022 Dec 2;11:e81828. doi: 10.7554/eLife.81828 (PMC9917439; doi:10.7554/eLife.81828)
Supplement: Figure 2—source data 1. — Left panels, 700 nm channel (Odyssey Fc), rabbit anti-SUUR antibody and protein size marker; right panels, 800 nm channel (Odyssey Fc), guinea pig ModT antibody; top panels, hydroxylapatite fractions: starting material, flow-through, marker, fractions 1–12 (Figure 1H); bottom panels, Superdex 200 increase fractions: starting material, marker, fractions 5–15 (Figure 1G). Cropped images from bottom panels (open boxes, dashed red line) were used for Figure 2D. [file elife-81828-fig2-data1.zip]

Archive with 10 entries (9 files):
- Figure 2-source data 1/
- __MACOSX/._Figure 2-source data 1
- Figure 2-source data 1/.DS_Store
- __MACOSX/Figure 2-source data 1/._.DS_Store
- Figure 2-source data 1/0012748_01_800.jpg
- __MACOSX/Figure 2-source data 1/._0012748_01_800.jpg
- Figure 2-source data 1/0012748_01_700.jpg
- __MACOSX/Figure 2-source data 1/._0012748_01_700.jpg
- Figure 2-source data 1/Figure 2-source data 1.ai
- __MACOSX/Figure 2-source data 1/._Figure 2-source data 1.ai
