# Supplementary material for: Drosophila SUMM4 complex couples insulator function and DNA replication control
Source: eLife. 2022 Dec 2;11:e81828. doi: 10.7554/eLife.81828 (PMC9917439; doi:10.7554/eLife.81828)
Supplement: Figure 2—source data 2. — (A, E) Westerns, 700 nm channel (Odyssey Fc), mouse anti-HP1a and protein size marker; (B) western, 800 nm channel (Odyssey Fc), rabbit anti-Mod(Mdg4)-FL; (C, G) Westerns, 700 nm channel (Odyssey Fc), protein sizemarker only; (D) Western, 800 nm channel (Odyssey Fc), rabbit anti-SUUR; (F) Western, 800 nm channel (Odyssey Fc), guinea pig ModT; (H) Western, 800 nm channel (Odyssey Fc), guinea pig anti-SUUR. Lanes 1, 5, 9, 12, 15, and 18, protein size marker; lanes 2, 6, 10, 13, 16, and 19, input (nuclear extract), 5 or 10%; lanes 3 and 7, IP with guinea pig ModT antibody #1; lanes 4 and 8, IP with guinea pig ModT antibody #2; lanes 11 and 17, IP with rabbit preimmune serum; lanes 14 and 20, IP with rabbit anti-XNP. Cropped images encompassing lanes 1–3, 5–7, 12–14, and 18–20 (open boxes, dashed red line) were used for Figure 2E. [file elife-81828-fig2-data2.zip]

Archive with 22 entries (21 files):
- Figure 2-source data 2/
- __MACOSX/._Figure 2-source data 2
- Figure 2-source data 2/0012718_01_800.jpg
- __MACOSX/Figure 2-source data 2/._0012718_01_800.jpg
- Figure 2-source data 2/.DS_Store
- __MACOSX/Figure 2-source data 2/._.DS_Store
- Figure 2-source data 2/Figure 2-source data 2.ai
- __MACOSX/Figure 2-source data 2/._Figure 2-source data 2.ai
- Figure 2-source data 2/0012730_01_700.jpg
- __MACOSX/Figure 2-source data 2/._0012730_01_700.jpg
- Figure 2-source data 2/0012717_01_800.jpg
- __MACOSX/Figure 2-source data 2/._0012717_01_800.jpg
- Figure 2-source data 2/0012729_01_700.jpg
- __MACOSX/Figure 2-source data 2/._0012729_01_700.jpg
- Figure 2-source data 2/0012718_01_700.jpg
- __MACOSX/Figure 2-source data 2/._0012718_01_700.jpg
- Figure 2-source data 2/0012729_01_800.jpg
- __MACOSX/Figure 2-source data 2/._0012729_01_800.jpg
- Figure 2-source data 2/0012730_01_800.jpg
- __MACOSX/Figure 2-source data 2/._0012730_01_800.jpg
- Figure 2-source data 2/0012717_01_700.jpg
- __MACOSX/Figure 2-source data 2/._0012717_01_700.jpg
