# Supplementary material for: Drosophila SUMM4 complex couples insulator function and DNA replication control
Source: eLife. 2022 Dec 2;11:e81828. doi: 10.7554/eLife.81828 (PMC9917439; doi:10.7554/eLife.81828)
Supplement: Figure 3—source data 1. — Lanes 1 and 7, protein size marker; lane 2, FLAG-SUUR, FLAG-purified; lane 3, FLAG-SUUR + Mod(Mdg4)-67.2-His6, FLAG-purified; lane 4, FLAG-SUUR + Mod(Mdg4)-59.1-His6, FLAG-purified; lane 5, Mod(Mdg4)-67.2-His6, Ni-NTA-purified; lane 6, Mod(Mdg4)–-9.1-His6, Ni-NTA-purified. All proteins were purified 72 hr post-infection. Prep amounts equivalent to ~20 ml (FLAG-purified, lanes 2–4) or ~1 ml (Ni-NTA-purified, lanes 5 and 6) Sf9 cultures were loaded in each lane. Cropped image encompassing all lanes (open box, dashed red line) was used for Figure 3A. [file elife-81828-fig3-data1.zip]

Archive with 8 entries (7 files):
- Figure 3-source data 1/
- __MACOSX/._Figure 3-source data 1
- Figure 3-source data 1/.DS_Store
- __MACOSX/Figure 3-source data 1/._.DS_Store
- Figure 3-source data 1/SUUR_MM-T_MM-I_333.jpg
- __MACOSX/Figure 3-source data 1/._SUUR_MM-T_MM-I_333.jpg
- Figure 3-source data 1/Figure 3-source data 1.ai
- __MACOSX/Figure 3-source data 1/._Figure 3-source data 1.ai
