# Supplementary material for: Drosophila SUMM4 complex couples insulator function and DNA replication control
Source: eLife. 2022 Dec 2;11:e81828. doi: 10.7554/eLife.81828 (PMC9917439; doi:10.7554/eLife.81828)
Supplement: Figure 3—figure supplement 1—source data 1. — Lane 1, protein size marker; lane 2, FLAG-SUUR, FLAG- purified; lane 3, FLAG-SUUR + EGG untagged, FLAG-purified; lane 4, WDE-FLAG + EGG untagged, FLAG-purified; lane 5, EGG-FLAG, FLAG-purified; lane 6, EGG-FLAG + His6-SUUR, FLAG-purified; lane 7, WDE-FLAG + EGG untagged + His6-SUUR, FLAG-purified; lane 8, His6-SUUR, Ni-NTA-purified; lane 9, EGG-FLAG + His6-SUUR, Ni-NTA-purified; lane 10, WDE-FLAG + EGG untagged + His6-SUUR, Ni-NTA-purified. All proteins were purified 72 hr post-infection. Prep amounts equivalent to ~20 ml Sf9 cultures were loaded in each lane. Cropped image encompassing lanes 1–4 (open box, dashed red line) was used for Figure 3—figure supplement 1A. [file elife-81828-fig3-figsupp1-data1.zip]

Archive with 8 entries (7 files):
- Figure 3-figure supplement 1-source data 1/
- __MACOSX/._Figure 3-figure supplement 1-source data 1
- Figure 3-figure supplement 1-source data 1/.DS_Store
- __MACOSX/Figure 3-figure supplement 1-source data 1/._.DS_Store
- Figure 3-figure supplement 1-source data 1/Figure 3-figure supplement 1-source data 1.ai
- __MACOSX/Figure 3-figure supplement 1-source data 1/._Figure 3-figure supplement 1-source data 1.ai
- Figure 3-figure supplement 1-source data 1/8_7_20.jpg
- __MACOSX/Figure 3-figure supplement 1-source data 1/._8_7_20.jpg
