# Supplementary material for: Drosophila SUMM4 complex couples insulator function and DNA replication control
Source: eLife. 2022 Dec 2;11:e81828. doi: 10.7554/eLife.81828 (PMC9917439; doi:10.7554/eLife.81828)
Supplement: Figure 3—figure supplement 1—source data 2. — Lanes 1, 7, and 10, protein size marker; lane 2, FLAG-SUUR(K59A), FLAG-purified; lane 3, FLAG-SUUR(K59R), FLAG-purified; lane 4, FLAG-SUUR wild-type, FLAG-purified; lane 5, His6-SUUR wild-type, Ni-NTA-purified. All proteins were purified 72 hr post-infection. Prep amounts equivalent to ~20 ml Sf9 cultures were loaded in each lane. Lane 6, FLAG-ISWI (Sf9 ells), FLAG-purified, 2 µg; lane 8, ISWI untagged (E. coli), chitin-purified, 0.5 µg; lane 9, ISWI untagged (E. coli), chitin-purified, 1 µg; lane 11, ISWI untagged (E. coli), chitin-purified, 2 µg. Cropped images encompassing lanes 1–2 and 10–11 (open boxes, dashed red line) were used for Figure 3—figure supplement 1B. [file elife-81828-fig3-figsupp1-data2.zip]

Archive with 10 entries (9 files):
- Figure 3-figure supplement 1-source data 2/
- __MACOSX/._Figure 3-figure supplement 1-source data 2
- Figure 3-figure supplement 1-source data 2/.DS_Store
- __MACOSX/Figure 3-figure supplement 1-source data 2/._.DS_Store
- Figure 3-figure supplement 1-source data 2/ISWIs_362.jpg
- __MACOSX/Figure 3-figure supplement 1-source data 2/._ISWIs_362.jpg
- Figure 3-figure supplement 1-source data 2/SUURs_6_24_21.jpg
- __MACOSX/Figure 3-figure supplement 1-source data 2/._SUURs_6_24_21.jpg
- Figure 3-figure supplement 1-source data 2/Figure 3-figure supplement 1-source data 2.ai
- __MACOSX/Figure 3-figure supplement 1-source data 2/._Figure 3-figure supplement 1-source data 2.ai
