# Supplementary material for: Drosophila SUMM4 complex couples insulator function and DNA replication control
Source: eLife. 2022 Dec 2;11:e81828. doi: 10.7554/eLife.81828 (PMC9917439; doi:10.7554/eLife.81828)
Supplement: Figure 3—figure supplement 1—source data 3. — Lanes 1 and 4, protein size marker; lane 2, oligonucleosomes, 2 µg DNA; lane 3, oligonucleosomes + H1, 2 µg DNA. Cropped image encompassing all lanes (open box, dashed red line) was used for Figure 3—figure supplement 1C. [file elife-81828-fig3-figsupp1-data3.zip]

Archive with 8 entries (7 files):
- Figure 3-figure supplement 1-source data 3/
- __MACOSX/._Figure 3-figure supplement 1-source data 3
- Figure 3-figure supplement 1-source data 3/.DS_Store
- __MACOSX/Figure 3-figure supplement 1-source data 3/._.DS_Store
- Figure 3-figure supplement 1-source data 3/Figure 3-figure supplement 1-source data 3.ai
- __MACOSX/Figure 3-figure supplement 1-source data 3/._Figure 3-figure supplement 1-source data 3.ai
- Figure 3-figure supplement 1-source data 3/Chr_H1_minus_plus_348.jpg
- __MACOSX/Figure 3-figure supplement 1-source data 3/._Chr_H1_minus_plus_348.jpg
