# Supplementary material for: Drosophila SUMM4 complex couples insulator function and DNA replication control
Source: eLife. 2022 Dec 2;11:e81828. doi: 10.7554/eLife.81828 (PMC9917439; doi:10.7554/eLife.81828)
Supplement: Figure 3—figure supplement 1—source data 4. — Lanes 1, 7, and 13, 123-bp DNA ladder; lanes 2–6, oligonucleosomes, 250 ng DNA; lanes 8–12, oligonucleosomes + H1, 250 ng DNA; lanes 2 and 8, digested with 10-4 units MNase for 15 min at room temperature (RT); lanes 3 and 9, digested with 3•10-4 units MNase for 15 min at RT; lanes 4 and 10, digested with 10-3 units MNase for 15 min at RT; lanes 5 and 11, digested with 3•10-3 units MNase for 15 min at RT; lanes 6 and 12, digested with 10-2 units MNase for 15 min at RT. Cropped image encompassing all lanes (open box, dashed red line) was used for Figure 3—figure supplement 1D. [file elife-81828-fig3-figsupp1-data4.zip]

Archive with 8 entries (7 files):
- Figure 3-figure supplement 1-source data 4/
- __MACOSX/._Figure 3-figure supplement 1-source data 4
- Figure 3-figure supplement 1-source data 4/.DS_Store
- __MACOSX/Figure 3-figure supplement 1-source data 4/._.DS_Store
- Figure 3-figure supplement 1-source data 4/Figure 3-figure supplement 1-source data 4.ai
- __MACOSX/Figure 3-figure supplement 1-source data 4/._Figure 3-figure supplement 1-source data 4.ai
- Figure 3-figure supplement 1-source data 4/MNase_07-21-21.jpg
- __MACOSX/Figure 3-figure supplement 1-source data 4/._MNase_07-21-21.jpg
