# Supplementary material for: Drosophila SUMM4 complex couples insulator function and DNA replication control
Source: eLife. 2022 Dec 2;11:e81828. doi: 10.7554/eLife.81828 (PMC9917439; doi:10.7554/eLife.81828)
Supplement: Figure 3—figure supplement 1—source data 5. — Lanes 1, 4, 5, 8, 9, 12, 13, and 16, 20-bp DNA ladder; lanes 2, 6, 10, and 14, oligonucleosomes; lanes 3, 7, 11, and 15, oligonucleosomes +H 1; lanes 2 and 3, digested with 5•10-3 units MNase for 15 min at room temperature (RT); lanes 6 and 7, digested with 1.5•10-2 units MNase for 15 min at RT; lanes 10 and 11, digested with 10-2 units MNase for 15 min at RT; lanes 14 and 15, digested with 3•10-2 units MNase for 15 min at RT; lanes 2, 3, 6, and 7, 125 ng DNA; lanes 10, 11, 14, and 15, 250 ng DNA. Cropped image (open box, dashed red line) was used for Figure 3—figure supplement 1E. [file elife-81828-fig3-figsupp1-data5.zip]

Archive with 8 entries (7 files):
- Figure 3-figure supplement 1-source data 5/
- __MACOSX/._Figure 3-figure supplement 1-source data 5
- Figure 3-figure supplement 1-source data 5/ChrStop_07-30-21.jpg
- __MACOSX/Figure 3-figure supplement 1-source data 5/._ChrStop_07-30-21.jpg
- Figure 3-figure supplement 1-source data 5/.DS_Store
- __MACOSX/Figure 3-figure supplement 1-source data 5/._.DS_Store
- Figure 3-figure supplement 1-source data 5/Figure 3-figure supplement 1-source data 5.ai
- __MACOSX/Figure 3-figure supplement 1-source data 5/._Figure 3-figure supplement 1-source data 5.ai
