# Supplementary material for: Drosophila SUMM4 complex couples insulator function and DNA replication control
Source: eLife. 2022 Dec 2;11:e81828. doi: 10.7554/eLife.81828 (PMC9917439; doi:10.7554/eLife.81828)
Supplement: Figure 4—figure supplement 2—source data 2. — Left panels, 700 nm channel (Odyssey Fc), rabbit anti-SUUR antibody and protein size marker; right panels, 800 nm channel (Odyssey Fc), guinea pig ModT antibody; top panels, Q Sepharose FF fractions: starting material, flow-through, marker, fractions 1–10; bottom panels, Q Sepharose FF fractions: fractions 11–22, marker. Cropped and spliced images encompassing all panels (open boxes, dashed red line) were used for Figure 4—figure supplement 2B. [file elife-81828-fig4-figsupp2-data2.zip]

Archive with 10 entries (9 files):
- Figure 4-figure supplement 2-source data 2/
- __MACOSX/._Figure 4-figure supplement 2-source data 2
- Figure 4-figure supplement 2-source data 2/0012719_01_700.jpg
- __MACOSX/Figure 4-figure supplement 2-source data 2/._0012719_01_700.jpg
- Figure 4-figure supplement 2-source data 2/.DS_Store
- __MACOSX/Figure 4-figure supplement 2-source data 2/._.DS_Store
- Figure 4-figure supplement 2-source data 2/Figure 4-figure supplement 2-source data 2.ai
- __MACOSX/Figure 4-figure supplement 2-source data 2/._Figure 4-figure supplement 2-source data 2.ai
- Figure 4-figure supplement 2-source data 2/0012719_01_800.jpg
- __MACOSX/Figure 4-figure supplement 2-source data 2/._0012719_01_800.jpg
