# Supplementary material for: Drosophila SUMM4 complex couples insulator function and DNA replication control
Source: eLife. 2022 Dec 2;11:e81828. doi: 10.7554/eLife.81828 (PMC9917439; doi:10.7554/eLife.81828)
Supplement: Figure 4—figure supplement 2—source data 3. — Left panels, 700 nm channel (Odyssey Fc), rabbit anti-SUUR antibody and protein size marker; right panels, 800 nm channel (Odyssey Fc), guinea pig ModT antibody; top panels, Source 15S fractions: starting material, flow-through, marker, fractions 1–9, empty, marker; bottom panels, Source 15S fractions: marker, empty, fractions 10–20, marker. Cropped images encompassing all panels (open boxes, dashed red line) were used for Figure 4—figure supplement 2C. [file elife-81828-fig4-figsupp2-data3.zip]

Archive with 10 entries (9 files):
- Figure 4-figure supplement 2-source data 3/
- __MACOSX/._Figure 4-figure supplement 2-source data 3
- Figure 4-figure supplement 2-source data 3/0012727_01_800.jpg
- __MACOSX/Figure 4-figure supplement 2-source data 3/._0012727_01_800.jpg
- Figure 4-figure supplement 2-source data 3/.DS_Store
- __MACOSX/Figure 4-figure supplement 2-source data 3/._.DS_Store
- Figure 4-figure supplement 2-source data 3/Figure 4-figure supplement 2-source data 3.ai
- __MACOSX/Figure 4-figure supplement 2-source data 3/._Figure 4-figure supplement 2-source data 3.ai
- Figure 4-figure supplement 2-source data 3/0012727_01_700.jpg
- __MACOSX/Figure 4-figure supplement 2-source data 3/._0012727_01_700.jpg
