# Supplementary material for: Drosophila SUMM4 complex couples insulator function and DNA replication control
Source: eLife. 2022 Dec 2;11:e81828. doi: 10.7554/eLife.81828 (PMC9917439; doi:10.7554/eLife.81828)
Supplement: Figure 4—figure supplement 2—source data 4. — Left panel, 700 nm channel (Odyssey Fc), protein size marker; right panels, 800 nm channel (Odyssey Fc), guinea pig ModT antibody. Superose 6 fractions: starting material, marker, fractions 1–13. Cropped images from both panels (open boxes, dashed red line) were used for Figure 4—figure supplement 2D. [file elife-81828-fig4-figsupp2-data4.zip]

Archive with 10 entries (9 files):
- Figure 4-figure supplement 2-source data 4/
- __MACOSX/._Figure 4-figure supplement 2-source data 4
- Figure 4-figure supplement 2-source data 4/.DS_Store
- __MACOSX/Figure 4-figure supplement 2-source data 4/._.DS_Store
- Figure 4-figure supplement 2-source data 4/0012753_01_800.jpg
- __MACOSX/Figure 4-figure supplement 2-source data 4/._0012753_01_800.jpg
- Figure 4-figure supplement 2-source data 4/Figure 4-figure supplement 2-source data 4.ai
- __MACOSX/Figure 4-figure supplement 2-source data 4/._Figure 4-figure supplement 2-source data 4.ai
- Figure 4-figure supplement 2-source data 4/0012753_01_700.jpg
- __MACOSX/Figure 4-figure supplement 2-source data 4/._0012753_01_700.jpg
