# Supplementary material for: Drosophila SUMM4 complex couples insulator function and DNA replication control
Source: eLife. 2022 Dec 2;11:e81828. doi: 10.7554/eLife.81828 (PMC9917439; doi:10.7554/eLife.81828)
Supplement: Figure 4—figure supplement 3—source data 1. — Left panel, 700 nm channel (Odyssey Fc), mouse anti-tubulin antibody and protein size marker; right panels, 800 nm channel (Odyssey Fc), guinea pig ModT antibody. Lane 1, protein size marker; lane 2, L3 salivary glands, wild-type; lane 3, L3 salivary glands, mod(mdg4)u1; lane 4, L3 salivary glands, mod(mdg4)m9; lane 5, L3 salivary glands, SuURES. Cropped images from both panels (open boxes, dashed red line) overlayed in different colors (left panel, red; right panel, green) were used for Figure 4—figure supplement 3A. [file elife-81828-fig4-figsupp3-data1.zip]

Archive with 10 entries (9 files):
- Figure 4-figure supplement 3-source data 1/
- __MACOSX/._Figure 4-figure supplement 3-source data 1
- Figure 4-figure supplement 3-source data 1/0012691_01_800.jpg
- __MACOSX/Figure 4-figure supplement 3-source data 1/._0012691_01_800.jpg
- Figure 4-figure supplement 3-source data 1/.DS_Store
- __MACOSX/Figure 4-figure supplement 3-source data 1/._.DS_Store
- Figure 4-figure supplement 3-source data 1/0012691_01_700.jpg
- __MACOSX/Figure 4-figure supplement 3-source data 1/._0012691_01_700.jpg
- Figure 4-figure supplement 3-source data 1/Figure 4-figure supplement 3-source data 1.ai
- __MACOSX/Figure 4-figure supplement 3-source data 1/._Figure 4-figure supplement 3-source data 1.ai
